# Supplementary material for: Pyruvate Dehydrogenase Kinase Inhibitor Dichloroacetate Improves Host Control of Salmonella enterica Serovar Typhimurium Infection in Human Macrophages
Source: Front Immunol. 2021 Sep 6;12:739938. doi: 10.3389/fimmu.2021.739938 (PMC8450447; doi:10.3389/fimmu.2021.739938)
Supplement: Supplementary file 5 [file Table_1.xlsx]

## Sheet: Table S1
	Supplemental Table 1. Stm infection induces cytokine/chemokine production in human macrophages and DCA has little effect on cytokine/chemokine production on top of infection
			M1			M2						M1				M2
			Mock	Stm	Mtb	Mock	Stm	Mtb				Stm		Mtb		Stm		Mtb
												DMSO	DCA	DMSO	DCA	DMSO	DCA	DMSO	DCA
	Growth factors	EGF	10.315	17.865	16.06	9.105	25.92	18.73		Growth factors	EGF	17.865	19.53	16.06	14.07	25.92	18.96	18.73	17
		FGF-2	75.165	98.31	71.2	53.77	81.3	67.07			FGF-2	98.31	92.775	71.2	58.38	81.3	82.945	67.07	66.855
		Ftl-3L	24.34	34.415	30.775	20.02	35.56	28.31			Ftl-3L	34.415	43.345	30.775	24.34	35.56	28.31	28.31	13.56
		PDGF-AB/BB	18.495	45.37	23.74	23.74	40.715	43.06			PDGF-AB/BB	45.37	33.4	23.74	28.67	40.715	33.6	43.06	18.495
		VEGF	89.325	154.975	91.24	49.215	126.9	91.24			VEGF	154.975	125.545	91.24	78.175	126.9	125.285	91.24	113.52
	Anti-inlammatory cytokines	TGFa	11.81	24.21	10.845	1.78	22.535	8.385		Anti-inlammatory cytokines	TGFa	24.21	14.675	10.845	9.455	22.535	14.355	8.385	7.74
		IL-10	7.06	68.11	7.22	9.315	607.625	327.23			IL-10	68.11	12.435	7.22	6.9	607.625	608.695	327.23	128.02
		IL-13	6.43	9.46	7.455	2.135	8.72	5.36			IL-13	9.46	11.39	7.455	6.43	8.72	11.385	5.36	7.2
		IL-1Ra	2966.76	5281.52	2798.59	387.75	2956.05	553.805			IL-1Ra	5281.52	4864.8	2798.59	2860.77	2956.05	2287.59	553.805	537.675
		IL-4	28.785	151.25	46.865	51.095	229.34	172.79			IL-4	151.25	155.075	46.865	50.73	229.34	232.69	172.79	224.305
	Pro-inflammatory cytokines	G-CSF	152.68	1170.86	184.985	120.13	3804.41	358.99		Pro-inflammatory cytokines	G-CSF	1170.86	1178.91	184.985	215.79	3804.41	5275.18	358.99	562.135
		GM-CSF	20.165	433.075	32.255	8.795	250.205	36.89			GM-CSF	433.075	499.77	32.255	27.91	250.205	411.325	36.89	64.01
		IFNa2	52.655	96.45	68.455	42.065	82.62	63.31			IFNa2	96.45	107.69	68.455	69.635	82.62	94.455	63.31	65.55
		IFN-g	9.23	21.635	12.465	2.585	29.235	5.59			IFN-g	21.635	26.12	12.465	9.945	29.235	22.33	5.59	5.22
		IL-12p40	33.845	371.68	49.11	21.245	57.335	35.39			IL-12p40	371.68	486.565	49.11	34.615	57.335	76.475	35.39	34.615
		IL-12p70	3.615	16.46	4.12	5.38	29.865	5.42			IL-12p70	16.46	24.965	4.12	4.615	29.865	30.105	5.42	5.39
		IL-15	4.445	5.525	3.16	5.35	12.1	4.98			IL-15	5.525	7.29	3.16	3.715	12.1	10.91	4.98	5.875
		sCD40L	15.405	32.01	6.63	17.63	38.835	16.515			sCD40L	32.01	32.39	6.63	21.63	38.835	34.13	16.515	15.405
		IL17A	4.63	9.34	6.135	5.765	6.325	6.705			IL17A	9.34	10.47	6.135	8.21	6.325	6.7	6.705	5.575
		IL-1a	4.935	14	7.33	8.605	37.59	11.5			IL-1a	14	19.845	7.33	6.415	37.59	36.905	11.5	15.43
		IL-9	8.28	13.79	9.87	8.16	13.665	10.115			IL-9	13.79	17.095	9.87	9.995	13.665	14.28	10.115	8.89
		IL-1B	4.695	284.91	7.21	4.04	1168.1	66.565			IL-1B	284.91	703.555	7.21	6.075	1168.1	1249.28	66.565	144.87
		Il-6	6.23	1908.17	17.42	3.39	4969.59	128.77			Il-6	1908.17	1876.39	17.42	16.725	4969.59	5007.09	128.77	385.665
		IL-7	15.22	105.125	20.54	16.54	137.195	36.195			IL-7	105.125	91.985	20.54	20.18	137.195	139.915	36.195	51.075
		IL-8	589.695	12676.2	2362.55	9451.27	12767.1	13563			IL-8	12676.2	13176.1	2362.55	3580.36	12767.1	13522.9	13563	13465.7
		TNFa	32.36	10000	135.155	24.4	10000	593.06			TNFa	10000	10000	135.155	209.985	10000	10000	593.06	1526.26
	Chemokines	MDC	29426.2	28171.3	27762.9	601.45	319.93	465.82		Chemokines	MDC	28171.3	38028.8	27762.9	58604	319.93	434.095	465.82	1112.03
		Eotaxin	14.06	28.42	19.32	16.93	26.03	23.67			Eotaxin	28.42	29.27	19.32	21.56	26.03	29.27	23.67	25.14
		MCP-1	1065.32	8902.12	1240.39	1249.94	9471.55	4427.3			MCP-1	8902.12	7437.12	1240.39	961.44	9471.55	7591.42	4427.3	4365.48
		MIP-1a	253.5	12103.9	944.385	95.985	11150.7	3512.75			MIP-1a	12103.9	11242.4	944.385	1367.95	11150.7	10334.1	3512.75	9063.14
		MIP-1b	288.16	30991.3	772.035	97.905	30225.1	2119.03			MIP-1b	30991.3	15364.8	772.035	794.855	30225.1	24640.2	2119.03	2834.41
		RANTES	19	1789.3	56.99	67.49	3920.74	252.275			RANTES	1789.3	1875.61	56.99	71.98	3920.74	5149.91	252.275	448.34
		MCP-3	277.445	4187.05	330.91	56.76	711.29	138.06			MCP-3	4187.05	2270.49	330.91	335.155	711.29	624.685	138.06	232.455
		Fractalkine	189.99	401.495	193.285	224.14	488.505	312.205			Fractalkine	401.495	480.28	193.285	248.34	488.505	432.52	312.205	290.4
		GRO	72.49	1.07645e+06	605.98	1348.94	2145300	251082			GRO	1.07645e+06	76066.4	605.98	606.375	2145300	2145300	251082	2145300
		CXCL10	46.825	383.95	80.72	827.85	2781.15	575.32			CXCL10	383.95	138.54	80.72	96.465	2781.15	2385.45	575.32	732.035
	Shown are median cytokine/chemokine levels (in pg/ml) of 6 different donors in supernatants of M1 and M2 following Stm, Mtb or mock infection overnight (left panel) or in supernatants of Stm- or Mtb-infected M1 and M2 exposed to DCA (10 mM) or an equal volume of DMSO (0.1% v/v) overnight (right panel). Of the 41 analytes measured, only cytokines/chemokines that were above 10 pg/ml in at least one…
